# Supplementary material for: Analysis of Immunological Characteristics and Genomic Alterations in HPV-Positive Oropharyngeal Squamous Cell Carcinoma Based on PD-L1 Expression
Source: Front Immunol. 2022 Jan 25;12:798424. doi: 10.3389/fimmu.2021.798424 (PMC8821172; doi:10.3389/fimmu.2021.798424)
Supplement: Supplementary Data Sheet 1 — Gene list for genomic alteration analysis. [file DataSheet_1.xlsx]

## Sheet: Sheet1
gene
PIK3CA
ATM
KMT2D
PTEN
BAP1
PBRM1
FGFR3
RB1
MYC
KDM5A
MAPK1
CYLD
RAD51B
STK11
ASXL1
TP53
CD274
H3F3A
POLE
SMARCA4
KEAP1
POLD1
ARID1A
KRAS
EGFR
JAK1
MDM2
SMARCB4
