# Supplementary material for: Analysis of Immunological Characteristics and Genomic Alterations in HPV-Positive Oropharyngeal Squamous Cell Carcinoma Based on PD-L1 Expression
Source: Front Immunol. 2022 Jan 25;12:798424. doi: 10.3389/fimmu.2021.798424 (PMC8821172; doi:10.3389/fimmu.2021.798424)
Supplement: Supplementary Data Sheet 2 — Chemokines and receptor expression and CPS. [file DataSheet_2.xlsx]

## Sheet: Sheet1
cps level (cps<1,1; 1≤cps<20,2; cps≥20)	Sample	CCL18	CCL3	CX3CL1	CCL26	CXCL2	CCL22	CCL17	CXCL12	CCL7	CCL8	CCL1	CCR6	CCL20	CCR2	CXCR4	CXCL6	CCR7	CCL4	CCL25	CCL21	CXCL9	XCL1	XCL2	CXCL14	CCL28	CXCL13	CCR5	CCL5	CCL16	CXCL16	CXCR1	PPBP	PF4	CCR1	CX3CR1	CXCL10	CXCL11	CCL11	CXCR6	CCR9	CCR8	CXCR2	CCR3	CCR4	CCR10	CXCR3	CCL14
1	1#	28.5701	7.07856	78.4896	0.113712	1.56354	10.3478	0.653843	20.9798	0.028428	0.710699	0	1.84782	51.5399	1.59197	15.209	0.625415	2.95651	5.85616	0	0.454847	16.1471	0.42642	0.369564	13.5317	15.5501	4.97489	6.1973	11.9113	0	57.1118	0.369564	0	0	4.88961	3.18393	10.0351	0.511703	1.67725	3.80935	0	0.852839	2.10367	0.0852839	2.67223	0.42642	1.81939	0.540131
1	2#	48.7993	9.36115	77.2295	0.520064	0.895665	10.0257	5.46067	38.4269	0.0577849	2.31139	0.0577849	10.4302	24.992	10.6035	76.8539	0.144462	18.3756	26.6099	0.0866773	22.3627	472.565	4.1894	3.14927	58.0449	11.008	41.8651	51.2263	160.353	0.0577849	39.9871	0.346709	0	0	17.9422	3.75602	190.43	11.008	3.23595	23.6051	0.0577849	2.16693	1.50241	0.0866773	8.72551	0.722311	21.6404	3.90048
1	3#	6.49774	4.78597	20.7858	0.314407	2.82966	4.89077	1.99124	72.7328	0	0.384275	0	0.978154	1.67684	2.06111	10.585	0.314407	1.08296	4.6113	0	17.7465	5.34491	0.104802	0.104802	165.308	5.41478	0.978154	2.68992	7.09162	0.314407	23.5456	0.209604	0	0	2.82966	3.66808	1.5371	0.17467	0.0349341	4.12222	0.104802	0.17467	19.9124	0.593879	0.558945	0.733616	0.524011	16.5588
1	4#	6.94973	1.90449	30.4385	0.902128	1.33649	4.4104	0.601419	7.21702	0.100236	0.534594	0	1.03578	18.3433	1.1026	15.3028	3.90922	2.60615	2.17179	0.0334122	1.97132	28.6676	0.167061	0.0334122	39.8941	6.24807	3.10733	3.70875	8.98787	0	37.288	1.57037	0.0334122	0.0334122	3.60851	3.10733	14.2002	1.16943	1.06919	2.87345	0.0334122	0.568007	2.03814	0.0668243	1.87108	0.267297	0.868716	0.100236
1	5#	11.5692	3.47302	18.5153	1.62375	3.36026	3.94662	0.157865	35.7	0.0902084	1.78162	0	1.93948	7.57751	1.96203	13.5087	2.52584	3.2024	4.2849	0	1.48844	5.97631	3.08964	0.112761	1590.44	24.221	6.99115	4.93891	16.8915	0.0902084	16.4179	1.39823	0.202969	0	9.44933	1.51099	6.94605	1.24037	2.32287	2.61604	0.0676563	0.789324	5.29975	0.338282	2.61604	0.924636	0.676563	6.20183
1	6#	9.12292	0.946718	30.5532	0.516392	4.56146	0.258196	0	284.704	0	0.430326	0	2.15163	0.172131	3.27048	13.3401	0.860653	4.2172	2.32376	0.0860653	42.4302	0.602457	0.0860653	0.258196	33.5655	41.9138	1.46311	2.92622	11.5327	0.344261	18.504	5.50818	0.258196	0.774588	5.42211	24.7868	0.344261	0.172131	0	3.87294	0	0.172131	12.9098	1.46311	1.29098	0.946718	0.774588	26.1638
2	7#	193.458	76.5884	71.1095	0.926006	312.566	2.1221	0.848839	496.957	0.0771672	6.25054	0	3.2796	14.6618	2.97094	221.47	0.115751	9.02856	71.8812	0	221.624	22.3785	1.62051	1.19609	696.202	2.16068	12.5011	8.64272	52.8595	0.0771672	42.0947	0.694504	0	0.0385836	12.7326	1.27326	7.13796	1.23467	3.51111	8.14114	0.0771672	2.39218	0.54017	0.308669	7.87105	2.8166	2.89377	72.267
2	8#	3.84017	0.277126	46.7155	0.118768	1.90029	0.197947	0	80.9208	0	0.118768	0	0.197947	0.237536	1.26686	11.085	1.34604	0.395894	0.514662	0	11.0059	0.910556	0.118768	0.0395894	48.8929	96.1627	0.514662	2.05865	3.64223	0.316715	23.7536	0.197947	0	0	1.90029	5.10703	0.158358	0.0791788	0	2.45454	0.118768	0.0395894	0.197947	0.197947	0.554252	0.910556	0.237536	22.9619
2	9#	18.8596	9.28358	70.3213	0.26803	5.33623	11.7202	1.70564	88.1087	0.194931	1.75438	0	8.40639	10.1364	7.5292	129.312	2.48537	19.956	13.7426	0.0487327	42.9335	171.88	0.633525	1.16958	117.421	15.9356	27.6071	22.7825	86.2325	0	75.6331	0.462961	0.073099	0	16.5691	13.0604	89.4732	11.1842	1.60818	11.574	0.0487327	1.55945	20.1266	0.243663	9.55161	0.901555	7.91906	12.8167
2	10#	20.7477	19.4282	6.32441	1.59248	13.2403	4.41344	0.68249	174.353	1.31948	6.46091	0	0.409494	0.363995	7.96239	32.441	0.545992	1.54698	15.4698	0.0454993	6.23341	9.69136	0.454993	0.545992	77.7584	0.363995	1.59248	9.41836	20.2927	0.363995	38.8564	1.22848	0.409494	0.454993	18.6547	11.9663	2.86646	0.955486	20.8387	22.1127	0.136498	0.0454993	1.54698	0.136498	1.09198	3.50345	1.36498	17.1988
2	11#	60.6903	14.4078	80.0843	0.672977	5.96503	11.3794	1.71303	151.542	0.520028	6.3321	0.0305899	9.69699	60.1397	10.1558	51.4828	2.87545	11.8383	22.1471	0.0917696	13.2148	138.205	0.642387	0.581208	57.0807	6.02621	97.7652	36.4937	73.691	0.152949	40.9904	2.44719	0	0	20.2199	1.8048	64.8505	7.12744	4.43553	18.5681	0.0305899	2.08011	3.18135	0.825927	12.603	1.00947	9.32991	9.0546
2	12#	4.50949	6.81991	54.0582	0	0.584564	3.59089	0.250527	14.5028	0.0835091	0.918601	0	1.25264	1.05778	2.11556	10.3551	0.835091	1.75369	6.01266	0	1.69802	98.6521	1.89287	1.2248	13.9182	19.0679	27.9756	13.946	38.0523	0.0278364	85.9587	0.0556728	0.0278364	0	10.9954	2.00422	101.825	10.4665	1.36398	4.76002	0.0556728	1.39182	1.11346	0.0556728	2.03206	0.3062	3.22902	1.28047
2	13#	57.9457	7.04913	4.78223	1.95637	0.869496	11.7071	1.11792	22.4206	0.590015	3.78852	0.0310534	2.98113	1.83215	10.9308	54.5298	0.341588	8.81917	12.4835	0.0621068	7.08018	186.165	0.652122	0.279481	102.321	5.15487	21.8306	28.7244	56.1135	0.124214	129.306	0.434748	0	0	21.7684	1.21108	52.0455	9.47129	1.8011	12.6077	0.0621068	4.40959	1.21108	0.248427	10.8066	0.496855	7.01807	1.83215
2	14#	37.3256	16.6336	99.0328	0.0922379	10.3921	11.9294	1.10686	17.5252	1.29133	3.59728	0	3.50504	10.3614	2.36744	75.5736	15.25	7.50202	17.9249	0.122984	1.26059	675.95	1.04536	0.61492	135.559	9.22379	40.431	17.4637	163.015	0	61.3075	2.76714	0.338206	0.030746	16.4184	2.61341	133.192	39.0474	0.983871	6.8871	0	1.32208	3.16684	0.122984	3.65877	3.01311	4.08922	0.245968
2	15#	34.2881	5.1509	64.5272	0.230637	7.35477	2.15262	0.230637	72.7277	0.256264	3.63895	0	0.461275	3.61332	1.79385	14.5814	0.384396	1.56321	4.74088	0	3.51081	16.0165	0.205011	0.256264	27.7021	19.1685	2.69077	3.38268	8.22607	0.0768791	25.0882	0.384396	0.179385	0.0256264	7.45728	1.56321	13.7614	0.896923	2.56264	2.28075	0.0256264	0.307517	0.691912	0.230637	1.30695	1.40945	0.410022	10.6093
2	16#	9.71516	4.39218	14.9218	0.0581746	3.57774	8.78437	0.610833	10.8205	0.116349	0.610833	0	25.335	169.172	8.46441	143.982	0.203611	31.6179	13.1184	1.04714	36.8536	398.671	5.43933	2.99599	37.8135	6.13742	73.4745	33.1595	124.028	0	68.5006	0.494484	0.0872619	0	21.8446	6.28286	174.757	33.305	0.116349	13.6419	0.0581746	3.72318	1.22167	0.174524	12.3039	0.872619	12.7112	1.10532
2	17#	171.345	17.5543	47.9835	0.850771	3.88519	22.6022	7.54351	117.378	1.81498	10.1242	0.141795	6.04048	10.3227	16.193	86.2399	1.38959	17.6677	20.6454	0.028359	10.7481	960.096	3.1195	2.43888	82.1562	7.54351	21.2409	33.1234	95.0312	0.028359	65.396	4.96283	0.028359	0	32.7263	5.50166	465.457	70.1603	117.492	10.3794	0.113436	4.56581	8.02561	3.99863	11.3436	1.64482	9.72715	6.15391
2	18#	1.61277	1.35264	9.52053	0.0520248	3.32959	0.10405	0	35.793	0	0.208099	0	0	0.156074	0.468223	276.512	2.80934	0.936446	1.92492	0	0.832396	4.05793	0.884421	0.0520248	3.43364	16.804	1.19657	2.34111	6.55512	0	30.7466	0.0520248	0.0520248	0	3.01744	0.520248	94.529	3.27756	0.0520248	1.14455	0.0520248	0.468223	0.312149	0.0520248	0.572273	1.56074	0.364173	0.416198
2	19#	10.5875	7.98787	54.8752	0.189062	1.5125	14.3687	1.5125	225.693	0.094531	1.32343	0	30.4862	18.2445	11.2492	126.293	0.236327	62.5322	14.9832	0.141796	383.418	201.493	1.2289	2.03242	44.4296	8.03513	138.582	32.8495	118.873	0.236327	30.3917	0.472655	0	0	15.3613	9.87849	56.435	12.3363	0.472655	11.7218	0.283593	1.60703	2.07968	0.378124	20.655	1.2289	14.2269	18.0081
3	20#	32.5385	33.2281	21.505	0.255404	4.26525	5.66997	0.817293	19.7938	0.332025	10.4971	0.127702	2.42634	15.7584	6.2574	71.5642	0.0255404	7.3301	46.3048	0.0766212	11.4166	457.454	3.11593	2.11985	1.3281	2.70728	69.5976	43.3676	173.751	0	88.804	0.102162	0	0.0255404	25.0807	3.75444	149.36	25.6681	3.52458	25.9746	0.0255404	2.60512	0.510808	0.102162	5.51673	1.60905	14.2771	0.536349
3	21#	15.583	63.2063	53.5904	0.798156	134.204	9.19779	0.570111	437.845	0.0380074	9.12178	0.0380074	2.5465	6.49927	9.84392	50.5498	0.684133	3.76273	56.479	0.0760148	76.5849	8.2096	0.836163	0.342067	127.249	28.0495	2.85056	8.01956	27.0233	0.570111	48.8395	104.824	0.228044	0.15203	28.3915	10.9841	4.90296	0.760148	0.228044	3.11661	0.114022	0.304059	162.368	4.86495	2.12841	1.36827	2.43247	72.5561
3	22#	106.078	26.2566	194.345	0.558651	2.59609	4.53493	0.427204	18.2383	0.755822	2.36605	0	2.66181	3.71339	2.59609	47.5182	4.5678	1.8074	28.9841	0.131447	35.0636	280.64	0.36148	0.164309	20.5058	6.04658	21.6888	19.7171	26.6181	0	58.4284	2.39891	0.0328618	0	23.2662	4.10773	118.171	32.5332	2.0703	5.55365	0.0328618	1.3802	7.95257	0.427204	1.90599	1.47878	2.10316	0.0657237
3	23#	59.9644	13.2544	27.2591	0.778037	5.52962	8.08603	0.527954	99.4776	1.00033	4.19584	0	1.83394	139.185	2.30632	38.5406	11.7261	4.05691	16.5055	0.0555741	12.8932	130.877	1.00033	0.611315	1.00033	11.0592	11.8095	17.9782	53.3789	0.027787	91.336	2.27854	0.027787	0	14.3381	0.500167	30.7325	7.00233	5.47405	9.97554	0.0555741	1.77837	3.25108	0.0833611	4.39035	6.02979	6.02979	0.444592
3	24#	198.546	20.5074	55.0966	0.239253	9.70685	23.857	2.90522	127.727	0.102537	5.7079	0.0683581	13.9451	35.3411	15.073	84.559	0.615223	18.8668	27.685	0.34179	27.7192	268.476	1.40134	1.91403	230.777	8.6473	54.3789	58.1386	119.08	0.102537	56.1562	2.05074	0.136716	0.0683581	25.4634	6.25477	68.7341	10.3221	1.33298	24.3697	0.102537	3.82805	7.92954	0.239253	22.6607	1.53806	16.8844	23.4468
3	25#	42.1799	10.0443	29.4973	0.0953576	1.46215	5.30824	0.635718	19.294	0.0317859	2.54287	0	7.46968	6.2936	5.1811	48.4735	0.286073	7.62861	33.4387	0.158929	7.24718	388.01	2.73359	1.58929	61.1242	15.0665	59.7575	50.2535	191.256	0.0317859	30.2284	0.0317859	0	0.0635718	22.123	3.01966	188.681	34.6784	1.58929	15.0347	0.0953576	1.62108	0.286073	0.286073	4.70431	0.921791	8.74112	0.603932
3	26#	27.722	20.2887	176.68	0.699609	25.7398	15.508	0.670459	6.79204	0.670459	1.25347	0	0.641309	57.7761	2.06968	20.7842	14.7501	1.54497	15.9161	0	0.0291504	107.39	0.349805	0.145752	48.3896	6.73374	6.73374	6.76289	25.9438	0	86.0519	6.50054	0.437256	0.116602	14.8084	0.466406	119.691	24.9236	0	3.61465	0.0583008	0.75791	10.0569	0.349805	0.903662	2.24458	0.72876	0
3	27#	9.55039	3.95839	75.712	0.188495	3.0578	5.57106	0.670203	6.89052	0	1.54984	0.0209438	4.31443	110.018	1.78023	35.1228	0.27227	6.01088	6.24127	0.0628315	2.42949	108.133	0.397933	0.376989	93.6399	9.96927	7.93772	10.5348	22.8707	0	24.5252	0.460765	0.0628315	0	5.67578	2.32477	53.3021	4.81708	2.40854	8.20999	0.0418877	1.44513	0.733035	0.0837754	5.65484	0.397933	1.78023	0.146607
3	28#	358.583	78.5714	47.6596	0.498075	7.22209	7.96921	5.41657	29.9468	8.15598	39.846	0	10.4596	4.45155	15.6271	108.487	2.89506	13.0745	90.4318	0.280167	31.2231	2354.87	5.32318	4.23364	2.36586	25.1839	186.685	50.8037	306.316	0	91.677	1.08954	0.0311297	0	60.7963	1.93004	625.956	147.244	7.19096	27.363	0.155649	2.52151	1.30745	0.404686	7.65791	0.622594	9.96151	0.498075
3	29#	39.0423	13.3006	34.1313	0.122775	1.98486	9.71966	1.3096	37.5281	0.102312	2.25087	0.0204624	16.329	133.415	12.1138	65.5616	2.10763	22.611	18.1706	0.204624	115.244	336.709	1.67792	1.10497	55.6374	13.1573	60.9167	26.7649	62.4309	0.122775	26.0896	0.368324	0.0613873	0.0409249	18.9278	3.56046	71.5981	12.8299	1.22775	12.7072	0.184162	2.94659	1.88254	0.306937	9.94474	1.75977	6.81399	5.42255
3	30#	85.2435	2.88361	15.7334	0.354127	2.17535	17.6052	2.78243	116.761	0	0.151769	0	35.9692	48.566	5.31191	127.334	4.60366	84.5353	7.23432	0.202359	461.63	52.0061	0.961203	1.26474	155.968	7.68962	445.442	18.0605	62.6805	0.151769	31.0114	0.455307	0	0	10.3709	5.66604	8.49906	0.455307	0.657665	10.9274	0.303538	0.303538	10.7756	0.0505896	15.0251	0.860024	9.51085	9.30849
3	31#	29.173	4.65627	71.317	1.56793	9.36006	12.4959	4.22865	44.0445	0.190052	2.66073	0.047513	12.2108	64.7127	14.3964	59.4387	20.9532	16.8671	12.4484	0	32.4038	275.575	0.902747	0.855234	7.74461	11.118	25.752	27.2724	63.2873	0.0950259	78.5865	0.712695	0	0.047513	15.0616	3.13586	117.5	13.8738	3.13586	10.5479	0.047513	3.32591	5.74907	0.332591	11.9733	1.23534	6.93689	6.03415
3	32#	608.402	32.1443	8.04966	0.271948	7.56015	18.71	4.24239	80.1703	1.19657	17.731	0.0543896	1.79486	40.2483	10.0077	53.5194	1.52291	10.4972	57.653	0.0543896	23.6595	1136.42	1.63169	1.68608	3.04582	14.4132	90.2867	71.8487	267.814	0	144.676	0.652675	0.217558	0	46.0136	1.35974	932.999	284.947	9.46379	38.9973	0.108779	4.29678	1.30535	0.761454	7.56015	0.870234	10.4428	0.707065
