# Supplementary material for: Analysis of Immunological Characteristics and Genomic Alterations in HPV-Positive Oropharyngeal Squamous Cell Carcinoma Based on PD-L1 Expression
Source: Front Immunol. 2022 Jan 25;12:798424. doi: 10.3389/fimmu.2021.798424 (PMC8821172; doi:10.3389/fimmu.2021.798424)
Supplement: Supplementary Data Sheet 3 — Co-inhibitors expression and CPS. [file DataSheet_3.xlsx]

## Sheet: Sheet1
cps level	Sample	BTN3A1	LAG3	CD48	CD274	BTN2A2	BTN1A1	VTCN1	HAVCR2	CTLA4	LAIR1	TIGIT	BTLA	PDCD1	PDCD1LG2	BTNL2
1	1#	12.9347	2.47323	6.85114	11.3996	4.09363	0.14214	0.0568559	11.1722	3.07022	17.3411	6.28258	0.739127	1.39297	1.30769	0
1	2#	120.973	12.2793	34.7576	25.3098	41.9807	0.144462	3.35152	20.4847	11.008	43.2809	30.4526	3.55377	12.3082	7.13643	0
1	3#	18.6897	4.08729	2.68992	11.7728	12.5413	0.0698682	0.279473	3.2838	0.663748	4.99557	0.978154	0.139736	0.733616	1.4323	0.0698682
1	4#	21.0162	2.60615	3.14074	4.27676	9.45564	0.0334122	3.97605	4.31017	1.47013	6.81608	3.24098	0.835304	0.768479	1.20284	0
1	5#	48.5772	2.79646	5.9312	6.85584	22.6423	0.0225521	5.72824	6.08907	4.46532	9.92293	4.48787	0.85698	1.0825	2.21011	0.0676563
1	6#	45.1843	1.20491	10.0696	5.16392	13.3401	0	5.07785	5.07785	1.89344	12.8237	4.73359	0.946718	1.46311	2.75409	0
2	7#	48.7696	4.55286	17.7484	5.8647	17.6713	0.115751	0.0385836	18.9831	10.6105	78.5948	6.48204	1.46618	7.2923	5.01587	0
2	8#	36.7786	0.514662	2.53372	3.52346	13.3812	0.0791788	14.7668	4.07771	0.475073	5.78005	0.593841	0.791788	0.514662	2.13783	0
2	9#	107.017	9.30794	41.6665	16.4473	35.8673	0.170564	0.974654	25.0242	10.843	49.5368	24.9511	3.94735	7.06624	5.26313	0.0243663
2	10#	18.3817	2.13847	6.14241	3.41245	7.91689	0.0909987	0.136498	16.4708	1.36498	55.4182	2.00197	0.227497	0.818988	4.68643	0
2	11#	71.0297	9.6664	33.0371	22.82	23.5236	0.214129	2.14129	18.2316	11.9912	30.6816	21.4129	3.48725	6.57682	8.22868	0.0611798
2	12#	126.823	3.062	9.1025	8.96331	20.7381	0.0556728	0.779419	13.4171	5.23324	18.9009	7.98904	0.695909	1.19696	2.33826	0
2	13#	43.3195	9.44024	19.781	13.2909	17.7004	0.0310534	5.12381	29.9355	13.4151	38.972	20.7747	2.08058	4.40959	5.90015	0
2	14#	43.9668	7.37904	10.4844	28.4093	53.252	0.15373	0.0922379	18.1709	8.51664	23.0287	10.8533	0.922379	2.82863	12.9748	0.30746
2	15#	10.7375	6.32972	3.63895	33.1349	4.45899	0.102506	3.6902	8.53359	1.69134	12.4288	3.28018	0.410022	0.589407	4.20273	0.0512528
2	16#	89.3271	15.9108	78.0994	19.2849	105.034	0.407222	0	27.0803	16.5507	39.7623	39.8205	8.55167	12.2458	6.02107	0.0581746
2	17#	34.201	7.51515	32.1308	25.0978	14.3213	0.170154	10.0391	32.6413	12.3078	63.2123	15.2855	3.91355	3.31801	12.8183	0
2	18#	19.7174	1.61277	1.56074	1.35264	27.8853	0	1.92492	5.51463	0.884421	3.74578	2.49719	0.208099	0.156074	0.624297	0.364173
2	19#	177.151	7.27888	106.395	12.4781	70.851	1.08711	0.425389	17.7246	18.1499	50.2905	60.7834	13.2816	13.4707	6.00272	0.330858
3	20#	83.5427	22.9864	23.3439	29.6269	66.6349	0.0255404	0.868374	30.623	15.8351	38.8725	31.1082	1.66013	8.63266	7.30456	0
3	21#	69.0595	7.94355	18.3576	8.01956	19.7258	0.114022	5.54908	7.94355	2.5845	17.5594	3.04059	0.494096	2.5465	3.80074	0.114022
3	22#	59.1185	9.39849	13.0462	89.7457	20.1443	0.197171	0.920132	33.5848	8.83984	52.1189	11.8303	0.88727	3.48336	8.21546	0.0328618
3	23#	41.1526	10.309	14.9216	12.9765	14.4493	0	2.3619	27.9538	12.3652	44.2925	18.7007	0.972546	3.91797	3.16772	0.027787
3	24#	147.756	10.7664	40.1604	31.4105	61.6932	0.34179	4.06731	25.2583	19.9606	60.326	42.5187	6.49402	12.2019	16.6452	0
3	25#	64.0803	24.6976	20.2476	47.3292	41.862	0.0635718	0	32.1037	6.73861	26.3187	28.9252	2.16144	5.49896	10.2351	0
3	26#	48.7977	3.7604	5.68433	22.4166	19.3559	0	2.76929	11.7476	4.54746	21.2798	4.89726	0.378955	2.21543	2.56523	0
3	27#	20.5459	4.90086	9.96927	21.258	6.15749	0.0837754	0.209438	8.90113	5.36162	12.5873	9.04774	1.67551	1.75928	3.12063	0.0209438
3	28#	70.7267	15.9073	95.6616	253.707	43.2703	0	2.08569	96.9379	20.0475	71.287	41.278	5.63448	14.2885	42.5543	0.0933891
3	29#	76.3249	8.41006	37.5076	41.2727	51.1152	0.0818497	4.25619	25.046	12.6049	51.7904	24.8005	5.70902	8.2259	8.57376	0.0409249
3	30#	129.864	10.5226	154.956	11.9392	71.1796	1.56828	0.0505896	13.3051	29.089	47.4025	66.2724	18.0099	22.563	4.70484	0.758844
3	31#	84.098	5.89161	31.121	16.9621	23.5664	0.237565	15.5367	24.6592	12.7335	31.5011	23.899	3.42093	4.18114	5.79658	0.047513
3	32#	95.1818	26.3246	30.0774	132.874	30.4582	0.0543896	1.08779	72.1206	25.128	58.7952	46.6119	2.66509	10.8779	25.7807	0
