# Supplementary material for: Analysis of Immunological Characteristics and Genomic Alterations in HPV-Positive Oropharyngeal Squamous Cell Carcinoma Based on PD-L1 Expression
Source: Front Immunol. 2022 Jan 25;12:798424. doi: 10.3389/fimmu.2021.798424 (PMC8821172; doi:10.3389/fimmu.2021.798424)
Supplement: Supplementary Data Sheet 4 — Co-stimulators expression and CPS. [file DataSheet_4.xlsx]

## Sheet: Sheet1
cps level	Sample	TNFRSF9	TNFSF13B	TNFSF8	HAVCR1	BTNL8	CD86	CD58	SLAMF1	TNFSF4	TNFSF18	TNFRSF8	CD80	TNFSF9	CD70	CD27	CD226	TNFRSF14	TNFRSF13C	ICOSLG	TNFSF13	ICOS	TMIGD2	CD28	TNFSF15	TNFRSF4	TNFRSF18	TNFRSF13B
1	1#	1.16555	2.75751	0.795983	0.0852839	0.0568559	6.76586	39.2875	1.81939	1.47825	14.9247	0.739127	1.2224	0.625415	0.483275	3.95149	0.966551	67.7154	1.08026	73.8274	16.2324	1.84782	0.0852839	2.38795	8.1304	2.87122	2.61537	0.568559
1	2#	5.48956	14.4173	2.80257	0.11557	0.288924	23.1139	14.3306	11.008	3.95826	2.16693	4.565	3.87159	2.60032	2.36918	25.4831	3.72712	103.406	1.99358	116.552	29.5281	9.10111	0.722311	8.26323	40.9406	9.27447	33.3708	2.62921
1	3#	0.0349341	1.22269	0.838418	0.139736	0.0698682	4.40169	17.2225	0.76855	1.08296	0.489077	0.209604	0.17467	1.60697	0.0349341	1.3275	0.279473	53.8334	0.454143	37.6589	10.5501	0.209604	0.209604	1.39736	2.16591	0.803484	0.838418	0.0349341
1	4#	1.23625	3.07392	0.868716	0.133649	0	5.27912	23.2883	1.57037	1.97132	3.70875	0.334122	1.16943	2.87345	0.434358	2.03814	0.902128	28.6008	1.50355	27.6987	11.8279	1.60378	0.100236	2.63956	6.78267	1.30307	21.1499	0.400946
1	5#	0.969741	4.2398	1.12761	0.180417	0.157865	9.74251	19.5076	1.73651	0.766772	0.631459	0.789324	1.89438	7.26178	0.315729	3.60834	1.17271	38.0229	0.834428	16.8464	18.9438	2.97688	0.202969	3.65344	14.6589	2.43563	7.91579	0.992293
1	6#	0.344261	6.28277	2.2377	0.0860653	0.774588	5.33605	11.1024	3.35655	0.430326	0	1.11885	0	0.688522	0.774588	4.30326	1.29098	51.8974	1.46311	16.8688	35.631	1.20491	0.0860653	4.56146	18.504	0.774588	0.0860653	1.20491
2	7#	1.15751	14.6618	7.09938	0.270085	0.154334	14.8547	10.9963	6.36629	2.50793	0.115751	1.92918	0.424419	14.1988	0.655921	8.06397	1.54334	86.4658	1.58193	22.9958	39.2009	8.91281	0.578754	19.832	1.77484	4.4757	3.54969	0.771672
2	8#	0	2.33578	1.42522	0.0395894	0.67302	2.53372	10.4912	1.1085	0.514662	0.0395894	0.356305	0.0395894	0.0395894	0.0395894	4.1173	0.514662	69.9545	0.554252	10.7287	96.9545	0.0791788	0.197947	0.752199	27.6334	0.554252	0.277126	0.554252
2	9#	2.70466	12.3781	3.19199	0.194931	0.073099	23.8303	14.1812	10.2095	5.62863	1.92494	2.2417	2.6072	4.45904	1.70564	19.6636	3.41129	106.944	3.77678	40.2532	38.7425	7.50483	1.21832	12.9873	11.4765	6.06722	6.99314	6.82258
2	10#	0.318495	9.96436	3.04846	0.181997	0.0454993	12.2848	9.96436	1.13748	9.78236	0.591491	2.86646	0.500493	4.04944	0.591491	0.955486	0.818988	23.8872	0	9.82786	26.1621	0.864488	0.227497	11.7843	1.13748	1.00099	0.773489	0
2	11#	3.42607	12.0524	2.69191	0.0917696	0.336489	18.2927	25.4814	10.4006	4.46612	2.1107	3.08958	2.96722	2.7225	0.825927	20.1893	1.65185	120.065	2.38601	29.3663	26.1238	8.68753	0.581208	12.3583	20.0364	6.85213	15.5397	3.9155
2	12#	2.03206	9.90975	0.946437	0.194855	0	10.216	32.9026	2.83931	4.70435	0.473218	0.751582	1.28047	1.08562	0.278364	3.03417	1.47533	66.9465	0.501055	40.9195	17.7039	4.37031	0.584564	2.47744	7.01477	1.72586	2.89498	0.250527
2	13#	3.29166	16.3341	4.9996	0.0310534	0.155267	25.4017	22.9485	5.24803	4.93749	1.27319	1.49056	5.4033	4.1301	0.496855	17.421	3.1364	70.7397	0.683175	17.0794	28.7244	10.5271	0.310534	9.59551	4.09905	4.09905	10.9308	1.49056
2	14#	9.9617	14.1432	1.56805	0.030746	0.245968	21.1225	12.9133	6.33367	12.1447	0.245968	2.15222	3.87399	0.799396	5.56502	7.65575	2.39819	37.6331	0	16.0187	21.8911	7.01008	0.983871	4.79637	15.1885	3.93549	2.82863	0.061492
2	15#	0.512528	4.81776	0.92255	0	0.0512528	7.02163	29.496	1.07631	2.10136	12.0188	0.896923	1.23007	1.40945	0.205011	0.717539	0.794418	27.0871	0.538154	16.3496	10.9937	0.896923	0.256264	1.8451	2.17824	1.25569	4.71525	0.333143
2	16#	16.4925	25.4223	3.31595	0.203611	0.43631	29.6109	19.7212	14.8636	31.8797	0.349048	5.4975	4.62488	5.09028	4.04314	31.4434	4.94484	102.562	4.88667	77.6631	25.306	22.8626	0.698095	18.0632	29.4364	8.43532	6.48647	9.13341
2	17#	6.60766	25.1261	3.43144	0	0.87913	30.7696	28.5008	9.27341	24.1619	2.07021	4.7076	6.35243	4.02698	1.36123	11.5138	5.64345	43.4177	0.567181	23.6231	39.9579	11.2018	0.425386	11.9959	7.62858	10.2376	11.6556	0.453745
2	18#	0.624297	8.06384	0.624297	0.10405	0	4.52616	4.6302	0.208099	4.6302	0.156074	0.260124	1.0405	0.468223	2.23707	1.45669	1.0405	22.1105	0.676322	129.334	3.90186	0.312149	0	2.13302	9.93673	0.988471	0.416198	0
2	19#	8.27146	21.6003	10.3511	0.236327	0.189062	28.5484	17.7718	29.5409	4.20663	0.472655	3.78124	5.71912	1.3707	1.93788	47.1709	7.60974	124.781	13.6125	54.7334	24.578	24.4835	1.60703	41.9717	10.4929	9.12224	3.63944	12.1
3	20#	8.27509	14.6347	2.63066	0.178783	0.306485	28.5031	14.1749	8.70928	11.0335	0.408647	4.62281	3.75444	2.86053	2.04323	27.507	4.18863	95.6233	2.91161	54.3245	31.4658	11.9018	1.88999	7.91753	17.9549	10.0118	20.7133	1.22594
3	21#	0.760148	17.0653	3.68672	0.0760148	2.50849	12.4664	14.2908	1.97639	0.950185	3.19262	2.47048	0.228044	4.90296	0.15203	4.21882	0.950185	100.872	0.722141	44.5447	33.7126	2.28044	0.190037	4.90296	8.85573	2.20443	1.29225	0.684133
3	22#	4.53493	13.7034	1.87313	0.164309	0.460066	21.5245	25.9609	4.92928	5.61938	2.03743	2.0703	2.9247	9.36563	1.84026	6.90099	1.90599	71.4745	0.394342	18.8627	28.6227	6.01372	0.230033	3.1876	5.29076	4.27204	5.88227	0.197171
3	23#	2.94543	9.11415	2.05624	0.111148	0.111148	18.2561	25.2584	5.55741	6.30766	2.38968	2.30632	2.58419	10.1423	1.66722	13.5323	0.778037	95.2262	0.611315	29.1764	37.3736	7.86373	0.416805	5.94642	4.69601	11.1426	15.8108	1.36156
3	24#	13.8083	26.0786	4.68253	0.136716	0.0683581	26.6255	20.5074	19.4137	10.3904	3.69134	6.15223	4.54581	4.03313	1.12791	29.9067	8.6473	101.273	2.83686	44.6037	37.7337	16.3376	1.81149	24.0279	14.5945	7.41685	8.98909	2.01656
3	25#	11.4747	16.4651	2.12965	0.349645	0.0953576	25.1426	17.3869	6.51611	12.0151	0.699289	1.46215	3.84609	0.953576	1.8118	11.0933	4.45002	64.2075	0.635718	23.6487	23.3308	7.69218	1.08072	6.00753	11.1251	3.33752	2.28858	0.572146
3	26#	2.65269	6.73374	1.22432	0.0291504	0.437256	13.8173	37.5457	1.63242	1.89478	0.72876	0.72876	3.08994	10.669	0.699609	1.16602	1.34092	42.9968	0.291504	19.181	20.2595	2.24458	0.466406	1.83647	4.75151	1.63242	3.49805	0.0291504
3	27#	2.59704	5.65484	1.57079	0.146607	0.0418877	7.72828	38.6833	4.16783	2.84836	38.034	1.13097	2.68081	3.14158	0.795866	5.67578	1.54984	36.3376	1.13097	37.5314	14.933	6.59731	0.54454	6.22032	28.6931	2.53421	6.91147	0.921529
3	28#	10.1172	62.1349	8.93423	0.186778	0.622594	88.0348	41.6204	13.9772	7.81356	2.3036	1.58762	11.6736	1.49423	2.67716	35.1143	8.43615	99.0859	1.18293	15.7828	90.1828	23.9699	1.21406	11.7982	5.50996	10.5218	7.68904	3.89121
3	29#	7.93943	20.0532	4.11295	0.163699	0.204624	26.8058	26.6216	11.9091	6.11827	3.51954	2.43503	6.69122	2.45549	2.00532	21.6288	7.32555	86.8221	4.82913	52.0974	30.5504	12.523	1.41191	16.1449	15.3059	7.18231	4.62451	5.79087
3	30#	5.91899	20.2864	15.6828	0.202359	0.151769	26.3572	17.6052	45.1259	6.02017	0.252948	4.60366	5.46368	2.37771	3.08597	77.5033	4.30012	146.761	18.9205	44.9236	14.0639	20.2864	3.28833	49.8308	6.47547	8.85318	3.08597	20.8429
3	31#	4.41871	15.6318	3.75352	0.237565	0.427617	22.5687	24.4217	8.64736	6.65182	0.665182	2.28062	4.79881	10.2153	0.712695	15.6318	4.27617	66.3281	2.28062	33.1165	27.605	8.88493	0.47513	13.5887	7.98218	6.55679	22.9963	3.32591
3	32#	7.77771	32.9601	5.27579	1.14218	0.271948	62.3849	39.1605	9.62696	6.96187	0.979013	2.12119	13.1079	3.04582	1.19657	15.1747	9.73574	67.4975	0.815844	37.8008	47.9716	17.1871	1.14218	11.3674	6.41797	7.8321	12.292	0.489506
