# Supplementary material for: Analysis of Immunological Characteristics and Genomic Alterations in HPV-Positive Oropharyngeal Squamous Cell Carcinoma Based on PD-L1 Expression
Source: Front Immunol. 2022 Jan 25;12:798424. doi: 10.3389/fimmu.2021.798424 (PMC8821172; doi:10.3389/fimmu.2021.798424)
Supplement: Supplementary Data Sheet 5 — Interferon and receptor expression and CPS. [file DataSheet_5.xlsx]

## Sheet: Sheet1
cps level	Sample	IFNG	IFNA8	IFNA5	IFNAR2	IFNGR2	IFNB1	IFNE	IFNA1
1	1#	0.255852	0	0	12.9347	52.6486	0	1.4214	0
1	2#	4.1894	0	0	24.0963	68.8795	0.0288924	0.375602	0
1	3#	0	0.0349341	0	7.9999	74.4795	0	0.76855	0.0349341
1	4#	0.501182	0	0	11.7277	62.7814	0	1.47013	0.0668243
1	5#	0.202969	0	0	26.0251	77.5116	0.0225521	1.6012	0.0451042
1	6#	0	0	0	16.6967	91.5735	0	0	0
2	7#	1.38901	0	0	25.0793	86.9674	0	0.0385836	0
2	8#	0	0	0.0395894	9.46187	97.8254	0	0	0
2	9#	1.07212	0	0	25.0242	93.8835	0	0.487327	0.0487327
2	10#	0.227497	0	0.0454993	21.4757	46.8188	0	0.0909987	0
2	11#	2.32483	0.0305899	0.0305899	23.6766	53.93	0.0305899	8.87106	0.550618
2	12#	0.473218	0.0278364	0	20.6546	35.4914	0	2.39393	0
2	13#	0.869496	0	0	27.2028	36.3014	0	0.217374	0
2	14#	3.32057	0	0.030746	41.5993	128.949	0	1.96774	0.030746
2	15#	0.28189	0.0512528	0	21.1161	42.3604	0	4.10022	0
2	16#	3.25778	0	0	35.5447	137.35	0.145437	0.174524	0
2	17#	3.85683	0	0	34.1159	97.1865	0	1.61647	0
2	18#	0.10405	0.0520248	0.0520248	26.3245	46.3541	0	0.624297	0
2	19#	0.898044	0	0.0472655	35.26	60.1217	0	0.708982	0
3	20#	6.99807	0	0	37.953	85.305	0.0255404	0.0255404	0
3	21#	0.114022	0	0.0760148	22.2343	93.1561	0	0.0760148	0
3	22#	1.28161	0	0	22.6089	65.9537	0	13.7034	0.525789
3	23#	0.778037	0	0	19.7566	78.8874	0	0.916972	0.0555741
3	24#	4.06731	0	0	36.2981	77.9282	0	0.0683581	0
3	25#	8.29611	0	0	17.6412	52.8917	0.0317859	3.08323	0
3	26#	0.670459	0.0583008	0	21.6004	87.3054	0	2.68184	0.0874512
3	27#	0.753978	0	0	17.4881	57.9726	0	2.59704	0.0418877
3	28#	20.2032	0	0	68.641	178.996	0	0.529205	0
3	29#	2.43503	0	0.0204624	31.062	68.3855	0.0204624	0.347861	0
3	30#	0.809434	0	0	48.0096	78.4139	0	0.860024	0
3	31#	0.807721	0	0	32.4989	77.3511	0	0	0
3	32#	11.9113	0	0	40.629	171.218	0	5.11262	0
