# Supplementary material for: Analysis of Immunological Characteristics and Genomic Alterations in HPV-Positive Oropharyngeal Squamous Cell Carcinoma Based on PD-L1 Expression
Source: Front Immunol. 2022 Jan 25;12:798424. doi: 10.3389/fimmu.2021.798424 (PMC8821172; doi:10.3389/fimmu.2021.798424)
Supplement: Supplementary Data Sheet 6 — Interleukin expression and CPS. [file DataSheet_6.xlsx]

## Sheet: Sheet1
cps level	Sample	IL32	IL20RA	IL4R	IL12RB2	IL11	IL12RB1	IL2RB	IL21R	IL27RA	IL10RA	IL23A	IL26	IL12B	IL5	IL1A	IL1R2	IL1R1	IL9R	IL1B	IL22	IL17B	IL2RA	IL6	IL10	IL33	IL11RA	IL21	IL17RD	IL2RG	IL18	IL34	IL6R	IL24	IL31RA	IL7R	IL12A	IL8	IL16	IL17D	IL20RB	IL3RA	IL27	IL10RB
1	1#	18.4498	12.2525	145.182	3.3545	0.909695	2.72908	14.612	4.03677	6.36786	17.7391	8.67053	0.113712	0.341136	0	14.6688	21.2073	21.4063	0.454847	7.90297	0	0	4.49162	0.369564	0.28428	1.13712	12.6789	0	9.38123	18.0233	11.428	2.16053	16.8009	0.767555	0	13.5601	0.28428	16.4029	10.6605	0.28428	214.148	1.79096	0	37.7808
1	2#	255.438	6.81861	47.3547	4.33386	1.1557	13.4061	74.8025	26.3499	26.4655	59.5762	3.29374	0.0866773	1.41573	0	1.1557	5.11396	34.1509	4.30497	7.33868	0	0.144462	11.2392	0.83788	0.751203	7.71428	29.0947	0.202247	3.87159	107.422	16.122	14.5618	25.3676	2.13804	0.606741	30.1926	1.01123	1.44462	52.8154	3.14927	56.1958	4.47833	0.0577849	33.3996
1	3#	34.7594	22.8818	86.7064	2.65499	0.978154	0.978154	4.47156	1.57203	5.34491	9.60687	0.803484	0	0.0698682	0	13.0653	62.0429	48.4186	0.314407	14.1483	0	0.0349341	1.36243	0.908286	0.209604	8.27938	27.9473	0	7.23135	13.1003	77.7633	13.9038	48.4536	0.349341	0.838418	8.20951	0.733616	2.02618	13.5195	8.69859	132.225	3.87768	0	28.6809
1	4#	18.1762	27.7989	118.78	9.32199	0.233885	1.3699	9.6227	2.87345	6.24807	9.72294	4.31017	0.133649	0.267297	0	4.74453	12.9973	74.7764	0.601419	13.4317	0	0	2.80662	0.400946	0.167061	3.07392	10.7253	0	33.078	10.4914	10.0236	1.26966	10.458	1.47013	6.38172	13.1644	0.501182	14.434	7.38409	1.30307	98.7329	2.43909	0.0334122	36.0517
1	5#	53.6515	7.17157	64.1382	27.04	6.49501	2.6386	9.26892	1.30802	5.02912	19.7782	3.99172	0.0902084	0.0676563	0	86.6001	6.49501	55.4782	1.30802	56.9892	0.0451042	0.0451042	4.10448	2.21011	1.10505	7.46475	8.32173	0	9.87782	12.3586	56.0194	9.6523	83.0143	8.18641	3.69855	21.65	1.96203	58.5002	14.6363	2.41308	40.6389	5.97631	0.0902084	38.068
1	6#	105	15.836	19.709	3.09835	0.172131	2.06557	6.88522	1.80737	4.30326	21.2581	0.430326	0	0	0.0860653	0.860653	1.11885	75.3071	0.602457	4.13113	0	0.860653	1.54918	0.344261	0.258196	82.2784	28.6597	0.0860653	38.7294	13.9426	3.52868	6.62703	45.0121	1.29098	2.84015	14.8893	1.03278	9.72538	49.9179	116.618	1.72131	8.26227	0	24.7007
2	7#	486.848	4.63003	85.3469	9.60731	0.54017	5.32453	18.1729	5.24737	14.8161	79.2893	2.70085	0	0.0771672	0	11.0349	7.56238	274.214	0.385836	100.51	0	0.617337	30.018	314.803	5.82612	61.9266	42.4805	0	11.9995	31.3299	12.4239	10.9963	47.1877	4.59145	0.231501	49.5799	0.308669	154.064	51.3933	19.7162	31.3299	20.4493	0	29.1692
2	8#	14.173	34.2844	13.6188	0.67302	0.0791788	1.1085	2.2566	0.277126	2.92962	10.7287	0.158358	0.0395894	0	0	0.118768	1.1085	62.0762	0.395894	0.316715	0	0.910556	0.395894	0.0791788	0.0395894	18.8841	29.4941	0	49.7243	7.56158	4.51319	12.8666	18.1715	0.593841	0.277126	5.06744	0.237536	3.68182	19.9927	15.5586	1.74193	2.2566	0	28.9003
2	9#	96.71	22.5389	131.992	3.87425	0.877188	9.23485	46.2717	13.9376	25.1948	83.5522	22.3683	0.219297	0.633525	0	51.6323	37.0612	68.5913	3.24072	21.15	0.0243663	0.219297	11.7202	1.24268	0.682258	20.9307	24.0983	0.0487327	8.89372	115.423	52.6069	16.3742	32.1392	5.79919	0.53606	59.0884	1.53508	17.8605	59.7463	1.63255	100.609	8.26019	0.0974654	44.6635
2	10#	469.826	2.63896	63.7446	29.6201	1.77447	2.32047	8.50838	5.50542	3.09396	38.2195	0.181997	0	0.0909987	0	1.13748	0.454993	155.335	0.136498	12.5123	0	0.363995	15.5153	66.429	4.82293	34.625	12.8763	0	5.14143	8.59938	7.50739	2.18397	73.9819	10.9653	0.0909987	12.9673	0.272996	8.91787	14.4233	3.41245	5.86942	8.37188	0	34.352
2	11#	96.2358	9.6664	98.2853	9.91112	1.62126	9.17696	41.9387	14.989	12.3583	69.592	3.39548	0.520028	0.703567	0.0305899	1.86598	8.65694	82.6844	3.18135	24.9613	0.0611798	0.0611798	17.8339	2.66132	1.2236	24.0131	13.0007	0.214129	9.69699	60.7821	12.9395	5.84267	27.5921	3.18135	0.642387	56.9278	1.68244	23.646	45.793	2.35542	127.805	9.63581	0.0917696	37.7173
2	12#	77.3016	34.2666	115.187	23.132	1.58667	2.83931	30.3417	3.92493	83.5648	30.8705	2.81147	0	0.445382	0.0278364	4.09195	1.05778	23.7723	1.28047	2.83931	0	0	6.93126	0.3062	0.389709	3.14551	12.6934	0	22.1021	39.8895	14.4471	14.6976	23.3826	0.528891	0.0278364	9.15817	0.668073	5.78997	13.0831	1.11346	270.542	1.89287	0.0556728	35.38
2	13#	54.5609	10.3718	117.817	8.22916	2.91902	7.35966	44.0959	10.7445	9.78183	72.075	0.621068	0.0621068	0.776335	0.0310534	0.372641	1.58372	84.8379	3.04324	5.15487	0	0	18.7252	0.527908	1.86321	2.70165	9.12971	0	18.4457	46.487	19.5326	3.01218	19.9984	0.838442	0.186321	38.2578	0.590015	10.9929	28.2586	3.07429	83.3784	3.6643	0.155267	32.7924
2	14#	137.834	5.99547	138.111	4.48891	14.3891	5.25756	27.0565	14.7888	135.713	27.3332	8.20918	0.15373	0.0922379	0.030746	4.91936	89.3786	60.5388	2.02923	91.8383	0	0.061492	15.9264	15.7419	1.01462	2.79788	75.0202	0.061492	17.5867	104.198	8.85484	14.2046	20.6613	25.2732	0.276714	84.121	0.737904	160.771	13.067	1.81401	40.6154	9.28529	0.061492	58.7556
2	15#	72.5739	19.2454	54.8917	27.1127	0.717539	1.33257	5.97095	1.97323	11.0193	16.4778	1.07631	0	0.205011	0	3.40831	2.10136	103.915	0.691912	5.45842	0	0.0768791	5.50967	4.664	0.56378	19.271	10.7375	0	17.8616	6.32972	14.9402	2.15262	25.2676	0.666286	2.07574	10.3018	0.410022	7.89293	11.5319	10.9937	63.8353	3.38268	0.0256264	33.3143
2	16#	108.67	6.42829	75.307	5.70111	0.872619	15.5908	51.3682	33.1595	80.8918	63.0904	11.315	0.0290873	2.00702	0	7.7954	34.3521	34.4975	2.21064	11.7513	0	0.0290873	13.5256	0.523571	1.10532	16.7252	24.5206	0.0581746	6.07925	229.121	32.316	5.23571	53.9279	4.01405	0.174524	65.621	2.5306	1.57071	64.6902	0.785357	7.35909	2.32698	0.407222	48.8958
2	17#	268.617	23.538	73.5067	33.6622	0.652258	10.6063	39.5609	18.8871	30.2024	52.7195	2.46724	0.113436	3.28965	0.028359	9.557	5.13299	174.919	0.992567	24.9276	0.028359	0.0850771	31.5069	1.95677	2.09857	22.5454	4.42401	0.226872	7.00468	73.6768	44.155	5.72853	27.7068	0.87913	0.87913	42.3117	0.368668	81.4472	35.5339	4.11206	64.375	9.38684	0.59554	56.0658
2	18#	16.804	3.48566	12.0177	10.1969	0.260124	0.208099	3.90186	0.312149	40.1631	6.39905	7.75169	0	0.0520248	0	0.0520248	2.08099	43.1285	0.624297	1.09252	0	0.0520248	23.151	0.10405	0.208099	0.312149	5.98285	0	42.4002	4.94235	0.936446	12.1738	3.53768	0	0.10405	1.40467	0.832396	3.32959	4.6302	1.87289	3.84983	1.92492	0	24.2956
2	19#	157.772	21.364	181.736	5.29373	1.13437	22.782	83.7544	38.8522	49.0143	113.957	4.1121	0.51992	1.46523	0	2.7414	30.7226	102.613	3.49765	9.07497	0	0.189062	22.0257	1.89062	1.27617	42.7753	36.5362	0.614451	5.10467	213.971	26.3741	8.50779	69.1021	16.0703	0.236327	198.515	2.7414	9.92575	168.454	1.93788	9.3113	9.97302	0.0472655	38.7577
3	20#	160.7	13.3576	121.496	7.89199	4.16309	12.8724	76.5957	34.6073	118.559	62.0887	10.7781	0.459727	0.970536	0	3.9843	59.126	46.2537	5.92538	22.9608	0	0.0510808	15.2732	0.817293	1.63459	0.919455	41.2988	0.255404	0.561889	160.241	9.14347	6.48726	20.228	0.740672	0.893914	49.0631	2.93715	6.35956	30.9294	3.75444	52.3068	6.56389	0.153242	46.3048
3	21#	54.6927	12.3904	118.849	2.16642	0.342067	5.05498	13.8347	2.47048	8.7417	51.7281	1.0262	0	0.0380074	0.0380074	21.4742	81.6019	166.472	0.532104	290.947	0.0760148	0.0760148	5.73912	69.2495	3.11661	51.7281	42.8343	0.0380074	24.5908	36.4491	90.7997	21.8163	71.0738	0.570111	0.456089	22.9185	1.67233	290.605	61.9901	9.57787	55.1107	11.4022	0.190037	49.7137
3	22#	149.489	23.069	256.487	21.7545	2.00457	6.07944	26.1252	11.5674	8.24832	32.5004	1.31447	0.0657237	0.295757	0	9.85855	6.63809	95.3322	0.952993	32.3032	0.0328618	0.0985855	13.4076	1.21589	1.1173	8.90556	11.0744	0.0328618	6.21089	38.7113	35.8851	3.12188	23.4962	0.394342	0.262895	43.0162	0.230033	94.0835	22.9376	2.95757	134.043	3.71339	0.230033	41.5045
3	23#	152.912	7.83594	254.112	10.4201	1.41714	7.89152	27.787	9.4198	15.533	46.5433	4.25142	0	0.194509	0	23.9246	3.33444	38.9296	1.66722	24.5637	0	0.0833611	14.3659	0.416805	0.944759	0.500167	8.7807	0.027787	6.05757	46.9323	24.0914	17.6448	14.5604	0.389018	0.416805	20.1456	0.250083	39.8188	20.7847	1.22263	120.54	6.14093	0.27787	34.2058
3	24#	136.511	14.2868	117.884	10.4246	0.957013	15.2097	77.9966	34.931	40.468	130.256	2.70014	1.05955	3.5888	0.034179	1.4697	86.9173	116.072	4.2382	11.5867	0.102537	0.205074	21.8404	5.81044	4.4091	40.2629	29.5307	0.205074	9.91192	114.226	31.8891	10.6639	42.9972	2.08492	1.40134	114.397	1.26462	11.45	81.6196	3.62298	41.4934	12.4412	0.136716	41.7326
3	25#	113.285	6.83396	95.9298	10.394	1.27144	7.78754	72.885	19.0715	36.6491	52.8281	10.2668	0.222501	0.254287	0.0317859	0.858219	70.4693	50.2535	8.3279	3.68716	0	0.0317859	13.5726	0.667503	0.985362	2.60644	117.067	0.222501	5.94396	71.0732	15.0347	2.32037	18.2133	1.11251	0.286073	69.4204	1.49394	3.21037	28.3212	0.985362	1.27144	3.05144	0.158929	23.3308
3	26#	149.95	19.7348	180.091	16.8781	1.13687	2.65269	14.9833	3.29399	10.7856	14.6918	3.32314	0.145752	0.320654	0.145752	81.6211	54.9485	136.482	0.75791	186.883	0	0	5.56772	4.37256	0.845361	163.096	5.07217	0.0291504	14.1088	15.2165	50.3427	0.583008	16.9072	1.34092	0.0583008	24.428	0.291504	399.535	5.83008	3.14824	119.925	3.32314	0.0583008	46.8155
3	27#	23.1011	20.0014	150.209	11.8123	0.963417	4.33538	18.7447	5.15219	11.3935	19.75	5.61295	0.251326	0.900585	0	21.9282	3.2463	65.3657	1.42418	16.9436	0	0.0209438	5.98994	1.34041	0.670203	3.85367	7.66545	0.0837754	18.8495	23.0801	11.1002	1.75928	40.296	0.984361	0.963417	28.6512	1.54984	26.0541	16.3153	2.53421	4.46104	2.3876	0.0418877	30.5152
3	28#	273.319	0.809372	79.8166	65.5592	0.902762	17.0902	30.0402	19.674	31.0052	93.0778	1.77439	0.684854	3.33088	0	5.01188	8.99649	72.1587	6.22594	30.0713	0.0311297	0	33.5578	3.01958	5.19866	2.27247	3.76669	0.809372	7.84469	83.5521	47.5973	7.59565	24.9972	2.08569	0.715983	77.3262	1.33858	145.064	38.1028	2.24134	7.90695	13.0433	0.871632	78.727
3	29#	72.9895	11.2543	71.6595	10.1903	0.184162	11.991	46.286	22.2427	68.6515	66.9122	9.45365	0.388786	1.22775	0	4.80867	26.6421	67.4647	2.94659	10.354	0.0613873	0	21.6697	1.37098	1.59607	24.6982	19.9918	0.388786	10.886	85.4102	23.5932	7.10047	38.9605	4.1948	0.347861	90.178	2.12809	5.54532	54.3892	0.75711	7.53018	8.3896	0.163699	35.5842
3	30#	200.942	11.2309	200.031	2.88361	0.101179	24.4854	64.0465	40.5223	62.4782	121.01	10.9779	0.354127	0.505896	0.101179	39.0046	38.954	43.9624	4.65425	17.504	0	0	20.8935	1.77064	2.4283	50.2861	34.8057	0.556486	1.973	311.43	50.2355	9.86498	78.0092	27.3184	0.202359	147.064	1.72005	7.58844	206.052	1.82123	23.2206	8.85318	0.0505896	44.013
3	31#	171.427	11.6407	109.707	66.7082	0.570156	7.64959	40.5761	12.9235	20.6681	69.8916	2.13808	0.142539	0.712695	0	3.42093	2.42316	78.3964	1.94803	21.0958	0.047513	0	18.245	1.28285	0.760208	20.6206	7.93467	0.142539	18.245	59.4862	23.4239	3.08834	24.5642	2.89829	2.5657	87.1388	1.85301	74.4528	42.7142	0.570156	197.654	6.12917	0.047513	40.386
3	32#	373.82	4.45995	242.904	27.9019	1.68608	13.2711	80.0615	19.4171	31.9811	111.934	3.48093	0.0543896	0.598286	0	19.1995	10.4972	193.899	4.56873	37.8552	0	0	50.8543	0.489506	2.17558	13.8693	7.77771	0.380727	29.0984	98.8803	16.5888	2.01242	27.8475	1.79486	1.52291	96.5415	0.707065	66.4097	33.7759	1.63169	201.785	11.6394	0.435117	50.5279
