# Supplementary material for: Analysis of Immunological Characteristics and Genomic Alterations in HPV-Positive Oropharyngeal Squamous Cell Carcinoma Based on PD-L1 Expression
Source: Front Immunol. 2022 Jan 25;12:798424. doi: 10.3389/fimmu.2021.798424 (PMC8821172; doi:10.3389/fimmu.2021.798424)
Supplement: Supplementary Data Sheet 7 — MHC I expression and CPS. [file DataSheet_7.xlsx]

## Sheet: Sheet1
cps level	Sample	B2M	TAP1	HLA-C	HLA-A	HLA-B	TAP2
1	1#	719.626	68.6535	225.576	163.177	197.091	38.1788
1	2#	2064.6	351.39	537.284	1604.71	2706.3	65.1813
1	3#	718.839	58.3748	123.073	328.31	308.119	33.9559
1	4#	1051.98	103.644	131.778	274.381	521.597	54.6957
1	5#	3035.69	127.983	444.84	1066.26	1127.94	56.7862
1	6#	1455.79	24.8729	303.122	359.15	451.843	17.4713
2	7#	2099.64	100.742	445.679	841.855	1245.09	36.0371
2	8#	794.718	22.4076	294.347	194.701	359.907	11.8372
2	9#	2758.15	244.37	894.074	1289.03	1779.25	76.4616
2	10#	1077.52	41.7684	166.3	314.719	384.56	15.3333
2	11#	1834.99	179.501	220.461	565.301	1020.81	61.2103
2	12#	3163.44	379.299	490.588	1143.21	1569	110.009
2	13#	1868.42	200.512	335.315	542.224	664.326	65.119
2	14#	2507.89	313.24	500.944	737.75	1163.95	68.4406
2	15#	716.898	62.2465	109.117	178.744	175.156	30.1366
2	16#	3703.22	291.251	478.428	1082.14	1835.87	69.8386
2	17#	3054.81	341.443	665.729	851.764	1293.12	62.475
2	18#	706.028	104.622	184.636	571.232	525.242	29.7582
2	19#	3260.51	171.054	906.741	1650.27	1817.5	64.6119
3	20#	2450.78	287.585	875.117	762.815	1577.66	98.305
3	21#	2000.22	120.94	805.529	794.317	1193.85	72.7082
3	22#	4288.27	457.01	852.305	1488.48	1872.86	121.326
3	23#	1419.17	111.982	312.521	740.969	996.054	47.4047
3	24#	2921.97	252.754	987.945	1403.29	1599.24	86.7122
3	25#	2103.68	282.354	588.706	658.603	952.814	71.2957
3	26#	3856.36	243.668	370.88	861.161	741.732	48.7686
3	27#	973.637	129.789	251.598	228.099	253.693	65.9312
3	28#	10374.3	759.938	1149.5	2183	3063.1	159.353
3	29#	2172.15	302.517	393.82	447.186	945.119	81.8702
3	30#	2900.1	127.284	554.209	1069.92	1468.92	60.6064
3	31#	1466.96	239.513	577.615	1010.51	1482.21	68.0861
3	32#	3914.8	377.355	514.199	926.527	1245.68	124.28
