# Supplementary material for: Analysis of Immunological Characteristics and Genomic Alterations in HPV-Positive Oropharyngeal Squamous Cell Carcinoma Based on PD-L1 Expression
Source: Front Immunol. 2022 Jan 25;12:798424. doi: 10.3389/fimmu.2021.798424 (PMC8821172; doi:10.3389/fimmu.2021.798424)
Supplement: Supplementary Data Sheet 8 — MHC II expression and CPS. [file DataSheet_8.xlsx]

## Sheet: Sheet1
A	Sample	HLA-DQB1	HLA-DRB1	HLA-DQA1	HLA-DRB5	HLA-DPB1	HLA-DPB2	HLA-DRB6	HLA-DPA1	HLA-DQB2	HLA-DQA2
1	1#	13.02	68.1418	18.2792	7.16385	89.2638	0.341136	1.10869	106.491	11.7123	10.0351
1	2#	66.3659	355.435	93.9293	19.9358	418.796	1.56019	6.0963	434.6	101.817	117.303
1	3#	13.7291	30.6721	32.3839	7.09162	57.5364	0.104802	0.454143	68.6804	9.50207	6.98682
1	4#	4.37699	39.3929	8.62034	1.47013	54.4284	0.167061	0.334122	81.4922	3.60851	4.81135
1	5#	85.2244	160.436	44.1796	122.751	95.5533	0.270625	0.811876	124.285	2.93177	9.67485
1	6#	5.16392	41.9999	6.36883	7.48768	60.1596	0.172131	1.29098	61.5367	0.946718	3.959
2	7#	21.4911	221.856	26.9313	14.8933	171.658	0.308669	5.09303	233.546	6.79071	35.0339
2	8#	7.75952	32.6217	10.8079	2.05865	53.8416	0.118768	1.02932	89.9471	0.514662	2.53372
2	9#	19.42	233.527	26.0476	29.8975	382.99	0.852822	8.84498	527.41	21.5886	52.1683
2	10#	6.55191	113.157	9.32737	14.1048	182.27	0.363995	4.32244	232.911	2.45696	28.0276
2	11#	11.0429	141.539	37.1973	9.02401	203.392	0.642387	3.9155	278.551	10.1864	38.0232
2	12#	38.9153	104.359	49.9106	6.54155	130.803	0.361873	2.1434	195.244	1.86504	10.6613
2	13#	37.0157	195.202	64.7774	19.0668	232.683	0.496855	2.08058	343.109	13.1977	16.0857
2	14#	43.2596	296.637	99.4633	38.5247	154.99	0.46119	2.98236	231.671	18.7858	35.6038
2	15#	11.6344	40.054	24.8576	0.92255	50.3558	0.102506	0.538154	79.9031	4.15147	2.12699
2	16#	145.349	540.646	292.327	228.917	448.206	0.959881	0.0581746	589.018	65.8537	50.7864
2	17#	20.7872	210.736	38.6817	21.9783	454.907	0.822412	2.60903	678.49	23.141	52.6628
2	18#	7.43954	29.2379	14.0987	4.73425	45.4176	0	0.468223	46.4581	0.936446	3.79781
2	19#	112.634	295.551	346.078	22.9238	455.828	1.89062	4.77381	414.849	64.9428	57.3803
3	20#	95.3424	502.763	222.278	118.737	301.351	0.561889	3.19255	448.822	13.5364	46.9944
3	21#	35.4229	93.0041	42.7583	5.92916	104.368	0	1.5583	147.013	12.9225	5.131
3	22#	82.056	343.702	132.335	6.90099	261.12	0.558651	1.44592	301.179	14.8536	32.7304
3	23#	94.4203	188.285	182.644	1.91731	130.321	0.805824	0.027787	240.663	10.0033	25.1195
3	24#	26.2837	292.231	51.542	142.698	413.806	1.4697	5.16104	443.371	25.9077	125.711
3	25#	38.4291	201.268	63.9532	10.2668	239.761	1.33501	0.699289	292.653	110.869	83.4697
3	26#	18.5396	151.203	16.4408	0.233203	116.543	0.116602	0.0291504	127.533	6.47139	4.08105
3	27#	9.34095	60.4649	23.2267	6.13655	100.174	0.230382	0.753978	126.689	8.02149	12.5244
3	28#	120.628	644.603	268.712	43.3948	1312.8	5.04301	13.1056	1827.97	68.1118	336.699
3	29#	99.12	393.145	303.049	66.0527	398.506	0.204624	3.96971	741.17	17.2294	29.6296
3	30#	234.989	353.723	547.43	3.94599	540.398	2.17535	1.16356	413.368	9.96616	12.0909
3	31#	70.6043	197.369	152.897	17.4373	228.727	1.66295	1.04529	236.33	7.98218	9.8827
3	32#	87.4041	391.768	134.451	29.044	418.637	1.25096	1.84925	676.226	30.4038	104.428
