# Supplementary material for: Analysis of Immunological Characteristics and Genomic Alterations in HPV-Positive Oropharyngeal Squamous Cell Carcinoma Based on PD-L1 Expression
Source: Front Immunol. 2022 Jan 25;12:798424. doi: 10.3389/fimmu.2021.798424 (PMC8821172; doi:10.3389/fimmu.2021.798424)
Supplement: Supplementary Data Sheet 10 — Other MHC expression and CPS. [file DataSheet_10.xlsx]

## Sheet: Sheet1
cps level	Sample	HLA-E	HLA-G	HLA-F	HLA-H
1	1#	266.029	0.0852839	16.7156	3.95149
1	2#	792.404	0.83788	290.6	16.7865
1	3#	413.34	0.314407	23.6154	3.38861
1	4#	287.244	0.0334122	45.0396	9.02128
1	5#	454.808	50.8776	120.067	26.0702
1	6#	593.678	0.258196	37.6966	6.88522
2	7#	969.76	0.0771672	92.7549	16.7839
2	8#	284.608	0.0791788	16.9047	3.12756
2	9#	1137.13	0.316763	163.766	18.1286
2	10#	278.956	0	22.4312	1.18298
2	11#	724.705	0.0611798	85.3458	3.76255
2	12#	775.076	2.58878	279.171	8.04471
2	13#	717.893	0	66.6406	8.32232
2	14#	376.854	0.030746	64.3821	4.45817
2	15#	310.233	0.0256264	26.6771	4.664
2	16#	730.702	0.145437	176.996	23.2989
2	17#	1054.39	0	91.1176	7.6853
2	18#	182.191	0	73.8232	8.63611
2	19#	1178.42	4.01757	273.147	23.9636
3	20#	693.678	0	110.181	10.1906
3	21#	1077.09	0.0760148	93.8403	14.9749
3	22#	1070.67	0.36148	199.504	13.9663
3	23#	588.029	0	75.8308	5.33511
3	24#	1044.44	0.37597	212.662	4.81925
3	25#	441.506	0.0635718	65.2882	14.7169
3	26#	846.119	0.174902	125.288	7.72485
3	27#	525.628	0.0209438	25.4258	4.71237
3	28#	1589.08	0.217908	301.616	8.21824
3	29#	701.104	0.347861	91.1397	4.66544
3	30#	1275.36	0.151769	168.362	6.42488
3	31#	695.067	0.190052	166.295	15.6318
3	32#	983.146	0.108779	134.451	11.313
