# Supplementary material for: Analysis of Immunological Characteristics and Genomic Alterations in HPV-Positive Oropharyngeal Squamous Cell Carcinoma Based on PD-L1 Expression
Source: Front Immunol. 2022 Jan 25;12:798424. doi: 10.3389/fimmu.2021.798424 (PMC8821172; doi:10.3389/fimmu.2021.798424)
Supplement: Supplementary Data Sheet 11 — CPS and CD8+ TILs infiltration. [file DataSheet_11.xlsx]

## Sheet: Sheet1
	CD8+cells infiltration in site 1	CD8+cells infiltration in site 2	CD8+cells infiltration in site 3	cps level (cps<1,1; 1≤cps<20,2; cps≥20)
001#	540.278	489.333	357.143	1
2#	1984.47	2753.85	1881.55	1
3#	2292.23	2603.88	2366.67	2
4#	2380	2758.82	3159.09	2
5#	282.051	152.525	240.476	2
6#	1089.47	835.714	351.724	3
7#	2552	1108.33	4430	2
8#	3522.22	2225	2633.33	3
9#	403.448	264.706	377.778	3
10#	688.095	600	388.235	1
11#	4795.8	4990.29	6118	3
12#	2501.32	2267.21	2456.76	2
13#	361.538	488.889	226.667	1
14#	6070	3262.5	5432	3
15#	1271.53	1080	1434.38	2
16#	1606.67	363.636	820	1
17#	1714.29	3400	/	3
18#	607.692	233.333	240	1
19#	1003.23	2992	2704.84	2
20#	3123.64	4446.67	6007.23	2
21#	3134.21	1856	3822.22	2
22#	606.522	841.538	586.667	1
23#	3233.33	3291.67	4975	3
24#	668	70.2703	308.421	2
25#	962.963	1185.71	925	2
26#	1720	3064.71	2505.26	2
27#	284.783	432.353	303.509	1
28#	261.458	214.943	389.655	1
29#	408.696	562.5	105	1
30#	4779.58	4437.39	4356.13	3
31#	160	252	218.519	1
32#	2957.69	4501.45	4374.19	3
33#	1650	2254.65	3490.54	3
34#	2004.08	2204.4	4026.67	3
35#	3331.03	2825	3128.57	2
36#	2526.47	3391.67	2325	2
37#	905.263	292.308	559.091	2
38#	247.291	91.8033	191.525	1
39#	817.241	495.455	554.286	1
40#	323.077	187.5	216.667	2
41#	133.962	180.682	301.695	2
42#	6207.45	9375	4005.49	3
43#	4513.16	3845	3442.86	3
44#	719.331	255.556	800	2
45#	2842.11	3466.67	3783.33	3
46#	1206.9	2566.67	2176	2
47#	3650	1062.5	248.889	2
48#	1077.94	1500	1468.75	2
49#	814.286	480	231.25	1
50#	705.128	810	956.41	1
51#	1112.24	1233.33	779.167	2
52#	4906.25	6728.57	6233.33	3
53#	1683.33	1833.33	1700	2
54#	1362.5	2406.25	1209.09	1
55#	200	330.769	987.5	1
56#	1595.83	3790.91	1570.83	2
57#	437.5	304.762	1042	1
58#	1598	1001.79	1376.92	2
59#	1481.82	1350	1850	1
60#	645.455	764	533.333	2
61#	609.302	1100	1652.94	1
62#	1121.54	1843.9	1576.47	3
63#	1523.53	2179.69	1316.67	3
64#	747.059	728.571	1087.5	2
65#	681.356	432.609	718.31	1
66#	2344.68	2277.78	3694.67	2
67#	1188.46	3418.92	1820	2
68#	557.143	575	542.857	2
69#	2441.94	2169.7	2893.18	2
70#	1758.88	1556.06	2173.61	2
71#	2000	2238.89	1343.75	3
72#	228.814	412.605	186.207	3
73#	4815.38	6800	4322.22	3
74#	644.828	214.286	478.788	1
75#	3379.55	926.667	2038.1	2
76#	223.81	784.615	113.333	2
77#	604.167	709.375	250	1
78#	576.923	511.765	111.111	1
79#	2780	3986.67	3035.14	2
80#	653.571	391.111	581.928	1
81#	180	192.982	44	1
82#	955.556	1217.95	875	2
83#	1651.11	1756.25	990	2
84#	1161.54	3904.55	1400	3
85#	330.841	471.839	499.687	2
86#	1765.75	1100	2606.67	2
87#	1060	1496.15	1411.76	3
88#	207.143	118.75	113.333	2
89#	53.125	150.847	144.928	1
90#	3287.8	1529.41	1471.7	3
91#	2392.59	2253.85	2127.29	2
92#	2310	2733.33	2966.67	3
93#	200	227.778	238.462	1
94#	1900	2122.22	1650	3
95#	4320.54	4834.09	4742.55	3
96#	2129.41	2560.87	2927.78	2
97#	525	318.519	162.5	2
98#	1068.66	1016.81	1639.13	3
99#	2885.71	4087.5	4135	3
100#	2766.67	1285.71	2440	2
101#	1031.25	1320.83	1606.25	2
102#	3898.24	2089.41	2372.73	3
103#	1428.57	1215.79	1800	2
104#	1990	2509.09	3222.22	3
105#	282.353	394.118	566.667	1
106#	921.429	988.889	880	2
107#	652.941	847.619	675	1
108#	267.925	275	331.579	2
109#	910.256	1146.15	1750	3
110#	1755	1648.65	1337.5	3
111#	1893.33	1706.25	1510	2
112#	6842.19	3933.66	3718.99	3
