# Supplementary material for: Analysis of Immunological Characteristics and Genomic Alterations in HPV-Positive Oropharyngeal Squamous Cell Carcinoma Based on PD-L1 Expression
Source: Front Immunol. 2022 Jan 25;12:798424. doi: 10.3389/fimmu.2021.798424 (PMC8821172; doi:10.3389/fimmu.2021.798424)
Supplement: Supplementary Data Sheet 12 — CPS and mutation signature analysis. [file DataSheet_12.xlsx]

## Sheet: Sheet1
sample number	Signature1	Signature2/13	Signature3	Signature6/15/26	Signature7	Signature10	Other	cps level (cps<1,1; 1≤cps<20,2; cps≥20)
1#	0.580732	0.154886	0	0.238587	0	0	0	1
2#	0.928685	0	0	0.0713145	0	0	0	1
3#	0.608434	0.0784578	0	0.313108	0	0	0	2
4#	0.273427	0.422714	0	0	0.133812	0.170048	0	3
5#	0.0872191	0.687575	0	0	0.136445	0.0887609	0	3
6#	0.326921	0.19315	0	0.13335	0.297334	0	0	2
7#	0	0	0	0.850023	0.149977	0	0	1
8#	0.198645	0.268502	0.0833816	0.306141	0.101192	0	0	2
9#	0.162202	0.587149	0	0	0.179124	0	0	3
10#	0.230535	0.433237	0	0.103505	0.101362	0	0.077995	2
11#	0.181402	0.0601161	0	0.653256	0	0	0.0692535	2
12#	0.450245	0	0	0.450694	0.0754246	0	0	3
13#	0.546522	0.33611	0	0.0734363	0	0	0	2
14#	0.176315	0.437123	0	0.134356	0.0704643	0.143676	0	2
15#	0.769454	0	0	0.214659	0	0	0	3
16#	0.391105	0.0838202	0	0.246012	0	0.101593	0	1
17#	0.409327	0.25951	0	0	0.173988	0	0.0696211	3
18#	0.0752527	0.727024	0	0	0.0878256	0.109898	0	3
19#	0.366376	0.0757428	0	0.178249	0.114633	0	0.150434	2
20#	0.143798	0	0.186	0.562653	0	0	0.0666841	2
21#	0	0	0	0	0	0	0.884298	3
22#	0.557057	0	0.100981	0.181428	0	0	0	3
23#	0.411251	0.203321	0	0.198792	0.0847744	0.101862	0	2
24#	0	0	0	1	0	0	0	2
25#	0.0800331	0.272205	0.341744	0	0	0.0764432	0	3
26#	0.707221	0	0	0.0985065	0.194273	0	0	2
27#	0	0.459322	0	0.1188	0.266476	0.109796	0	3
28#	0.344039	0.080456	0.251167	0.324338	0	0	0	1
29#	0.345361	0.296901	0	0	0.252777	0.0747913	0	2
30#	0.560002	0	0	0	0.322184	0	0.0807456	1
31#	0.466787	0	0	0.196452	0	0	0.217524	2
32#	0	0	0	0.943047	0	0	0	3
33#	0.620702	0.195618	0	0	0.157991	0	0	3
34#	0.29388	0.214905	0.22547	0	0.159383	0	0	2
35#	0	0.786796	0	0	0.108376	0.104828	0	3
